# Supplementary material for: Hydroxyurea does not reverse functional alterations of the nitric oxide-cGMP pathway associated with priapism phenotype in corpus cavernosum from sickle cell mouse
Source: PLoS One. 2023 Oct 9;18(10):e0292706. doi: 10.1371/journal.pone.0292706 (PMC10561851; doi:10.1371/journal.pone.0292706)
Supplement: S1 Dataset — (XLSX) [file pone.0292706.s001.xlsx]

## Sheet: Acetylcholine
Original data from Figure 1
Acetylcholine	WT-V	WT-V	WT-V	WT-V	WT-V	SCD-V	SCD-V	SCD-V	SCD-V	SCD-V	WT+HU	WT+HU	WT+HU	WT+HU	WT+HU	SCD + HU	SCD + HU	SCD + HU	SCD + HU	SCD + HU
1 nM	0	0	0	0	0	0	0	0	0	0	0	0	0	0	0	0	0	0	0	0
3 nM	0	0	0	0	0	0	0	0	0	0	0	0	0	0	0	5.345	6.3456	0	0	0
10 nM	2.9085	3.2378	7.6266	10.0856	0	3.2353	3.55883	3.94707	3.49412	3.2353	12.3136	10.3456	5.235	34.6664	57.1402	25.5068	25.1183	20.3662	33.3304	24.5383
30 nM	16.0975	10.4362	9.4449	13.8697	0	10.3456	11	12.2	10.8	10.1001	32.4345	18.4568	9.0354	37.4197	57.1983	36.5068	40.1077	28.3662	43.3269	44.5383
100 nM	35.545	34.2869	30.9689	36.0814	20.386	50.9802	55.1097	61.3145	54.1234	50.2038	42.3001	35.0975	20.346	37.9337	68.2315	63.2571	65.1077	59.9859	62.7836	77.1737
300 nM	39.9236	34.2869	36.8689	51.3133	42.1364	66.4521	75.0923	74.1083	70.75	68.0983	54.476	50.235	40.456	51.4879	68.3343	63.3129	72.4634	62.1351	65.9519	77.1801
1 uM	65.4245	34.633	39.6582	52.9287	52.234	71.9628	80.2591	89.0146	78.7998	73.3083	59.0933	55.345	41.3456	51.6984	68.3412	63.3298	72.4789	90.8066	75.509	77.1944
3 uM	66.0984	36.0232	39.7992	53.9781	72.1231	71.9739	80.2688	89.2999	78.8504	73.5031	59.4812	65.5785	42.4499	51.7403	68.36	63.335	72.48	90.811	75.5198	77.2088
10 uM	66.1095	36.1245	39.8098	53.9901	72.2236	71.989	80.2891	89.398	78.861	73.9812	59.4981	65.6098	42.4091	51.7722	68.3912	63.3896	72.481	90.8191	75.5209	77.2092

## Sheet: Sodium Nitroprusside
Original data from Figure 2
Sodium Nitroprusside	WT-V	WT-V	WT-V	WT-V	WT-V	SCD-V	SCD-V	SCD-V	SCD-V	SCD-V	WT+HU	WT+HU	WT+HU	WT+HU	WT+HU	SCD + HU	SCD + HU	SCD + HU	SCD + HU	SCD + HU	eNOS-V	eNOS-V	eNOS-V	eNOS-V	eNOS-V	eNOS+HU	eNOS+HU	eNOS+HU	eNOS+HU	eNOS+HU
1 nM	0	0	6	0	0	0	0	0	0	0	0	0	0	0	0	0	0	0	0	0	0	0	0	0	0	0	0	0	0	0
3 nM	0	0	6	0	0	0	0	0	0	0	0	0	0	0	0	0	0	0	0	0	0	0	0	0	0	0	0	0	0	0
10 nM	0	0	6	0	0	15.446	0	7.09814	7.51471	7.09814	6.2948	10.5176	1.4473	8.1642	6.60597	9.39757	13.3165	12.4774	8.2134	10.5724	13.7519	5.21341	12.2451	14.9522	4.46556	9.81801	25.1245	12.7651	7.51824	3.68966
30 nM	10.7016	5.36508	18.64	2.66909	0	21.1192	0	15.7143	12.2778	15.7143	8.9968	10.6203	3.1175	13.4761	9.027	14.179	22.901	20.7972	9.09381	18.3979	20.2085	7.15061	22.1906	22.785	6.3909	24.1245	35.1456	17.0883	20.6127	29.9814
100 nM	13.4903	5.4986	36.76	22.7334	0	22.998	6.87735	18.7143	15.1966	15.8713	16.443	10.6984	11.3621	22.6004	15.2308	23.7559	62.4356	51.7331	19.7243	38.4097	37.3535	13.8598	33.0133	53.1317	18.9718	29.1296	36.1245	24.2987	26.9879	39.0258
300 nM	26.7756	16.0808	42.856	20.4123	4.04346	56.7266	40.8848	45.3364	47.6493	45.3364	30.1863	10.7988	28.9426	30.0103	24.9142	63.25	75.9455	64.9455	48.9975	62.3693	62.1403	56.0035	51.2279	57.7329	68.254	72.8469	37.9906	35.4784	54.3322	61.2476
1 uM	27.8707	54.0739	52	37.0808	25.2788	80.9845	70.8447	56.495	81.2731	56.495	62.0756	13.4011	36.1193	59.1134	42.6773	88.7276	99.9835	92.503	60.0075	84.9593	78.1257	69.3882	87.0912	76.4018	101.973	73.0981	83.0425	91.8889	86.3187	88.2856
3 uM	45.3902	58.6632	62.04	54.2111	63.3741	81.9796	103.984	102.414	97.2908	104.548	64.698	48.1689	65.6475	78.1041	64.1546	95.0991	102.112	94.0959	99.981	98.9637	85.3697	94.4237	98.6483	86.5887	108.087	86.1065	91.0233	97.9987	94.7041	94.3176
10 uM	66.3768	61.2056	79.66	62.381	60.5902	94.1245	104.881	104.091	101.494	104.698	66.5468	48.1789	81.2224	87.5068	70.9181	109.846	106.105	97.8087	102.548	105.096	87.711	96.7312	101.125	88.8098	112.24	105.778	107.708	98.0812	102.5	95.6743
30 uM	83.1224	61.3236	80.1245	70.1243	74.537	94.3971	105.009	108.456	103.01	109.408	69.53	63.1311	81.2303	87.6134	75.1575	109.911	106.212	98.9874	105.01	106.1	88.7912	104.164	102.098	96.2135	120.108	106.878	108.908	99.0881	105.266	96.0566
100 uM	83.2346	61.35	80.23	70.3986	74.6495	94.5891	105.345	109.351	103.095	109.551	69.5389	63.1488	81.245	87.7116	75.4111	109.92	106.324	99.8843	109.356	106.296	89.8025	104.64	105.922	96.6828	122.175	107.778	109.805	100.807	107.667	99.2471

## Sheet: Frequency
Original data from Figure 3
Frequency	WT-V	WT-V	WT-V	WT-V	WT-V	SCD-V	SCD-V	SCD-V	SCD-V	SCD-V	WT+HU	WT+HU	WT+HU	WT+HU	WT+HU	SCD + HU	SCD + HU	SCD + HU	SCD + HU	SCD + HU	eNOS-V	eNOS-V	eNOS-V	eNOS-V	eNOS-V	eNOS+HU	eNOS+HU	eNOS+HU	eNOS+HU	eNOS+HU
2 Hz	31.185	25.4385	29.5057	25.9998	36.094	58.443	48.653	55.7333	55.7333	65.9715	29.6258	24.1665	28.0304	22.4844	34.2893	56.848	53.5183	60.1963	60.1963	46.7054	43.6091	38.9081	42.2278	32.8384	56.3888	45.7896	40.8535	44.3392	34.4804	59.2082
4 Hz	54.6014	50.1996	41.9271	46.4509	32.3448	64.394	58.96	60.6464	60.6464	72.6665	51.8713	47.6896	39.8308	33.9933	30.7276	61.8593	64.856	66.3258	66.3258	81.7757	76.3546	76.7803	60.0051	49.6473	50.5315	80.1723	80.6193	63.0053	52.1297	53.0581
8 Hz	57.6292	51.7895	56.8474	50.8681	42.5998	70.917	72.127	64.9003	64.9003	76.0449	54.7478	49.2	54.005	48.4763	40.4699	66.1983	79.3397	73.0445	73.0445	86.3105	80.5887	79.212	81.3586	70.7996	66.5527	84.6182	83.1726	85.4265	74.3395	69.8803
16 Hz	63.3965	60.7587	69.1337	52.65	55.4498	74.195	83.446	68.9276	68.9276	80.2782	60.2267	57.7208	65.6771	58.9823	52.6774	70.3062	91.7906	76.4209	76.4209	94.9481	88.6537	92.9305	98.9425	86.1437	86.6279	93.0864	97.577	103.89	90.4509	90.9593
32 Hz	64.9984	69.5577	72.3737	54.7255	55.44	74.965	85.624	80.9786	80.9786	80.3	60.2	66.0798	68.7551	59.1606	52.67	82.5982	94.1864	77.2139	77.2139	94.9481	88.7	106.388	103.579	86.4041	86.7	93.1	111.708	108.758	90.7243	90.96
